# Supplementary material for: Identification and validation of a novel zinc finger protein-related gene-based prognostic model for breast cancer
Source: PeerJ. 2021 Oct 18;9:e12276. doi: 10.7717/peerj.12276 (PMC8530103; doi:10.7717/peerj.12276)
Supplement: Supplemental Information 1 [file peerj-09-12276-s001.xlsx]

## Sheet: diff
gene	conMean	treatMean	logFC	pValue	fdr
FHL1	150.073	5.81005	-4.69097	1.701e-60	5.92799e-58
EGR1	442.387	63.3792	-2.80323	3.8888e-51	1.42657e-49
PPARG	20.7792	3.23173	-2.68476	1.21348e-55	9.95052e-54
KLF4	41.8876	8.23883	-2.34601	1.93331e-52	7.92656e-51
SMYD1	6.34771	1.3297	-2.25513	1.20762e-43	2.02822e-42
ZFP36	296.764	62.436	-2.24886	3.97294e-43	6.43985e-42
EBF1	14.6678	3.19415	-2.19914	6.27077e-60	1.45691e-57
EGR2	26.7592	6.73885	-1.98946	1.62818e-39	2.06335e-38
KLF15	7.65918	1.94168	-1.97989	1.77612e-59	3.53702e-57
STAC2	50.3555	12.9829	-1.95553	1.90236e-31	1.39573e-30
EGR3	27.0842	7.13376	-1.92472	3.79957e-35	3.4846e-34
DMD	7.62319	2.04358	-1.8993	6.7208e-64	9.36879e-61
NR4A1	32.0682	9.26301	-1.79159	2.25181e-30	1.58536e-29
TSHZ2	8.04951	2.54381	-1.66191	7.32349e-61	3.65826e-58
TRIM29	18.8026	5.94204	-1.6619	6.30403e-28	3.82079e-27
EBF3	6.45247	2.08297	-1.63121	3.95116e-59	6.11991e-57
RNF150	7.34774	2.38905	-1.62086	9.31544e-58	1.08214e-55
KLF9	28.2721	9.24947	-1.61194	3.75882e-52	1.49708e-50
FHL5	5.21988	1.7105	-1.6096	8.03935e-53	3.50214e-51
DTX1	7.23994	2.44857	-1.56404	4.95112e-50	1.68338e-48
BMX	4.0968	1.43081	-1.51767	3.19015e-59	5.55883e-57
OSR1	6.63567	2.40769	-1.46259	1.02838e-45	2.10819e-44
ZBTB16	6.02947	2.20388	-1.45198	2.58249e-54	1.56522e-52
KLF2	37.7503	14.259	-1.40461	1.6137e-33	1.33898e-32
NR3C1	19.2466	7.28283	-1.40203	1.98775e-58	2.77092e-56
KLF6	69.8096	27.2966	-1.3547	3.43897e-39	4.2052e-38
NR3C2	6.30702	2.55145	-1.30564	5.8364e-60	1.45691e-57
ZCCHC24	20.86	8.56474	-1.28426	9.07649e-44	1.6016e-42
UTRN	20.1273	8.30484	-1.27713	7.69934e-49	2.19038e-47
NR4A3	5.57695	2.32457	-1.26251	2.13426e-22	8.90767e-22
ZNF106	17.9442	7.7157	-1.21765	9.18998e-46	1.91206e-44
ZFP36L2	113.478	49.25	-1.20422	1.45323e-42	2.2509e-41
KLF10	40.7666	18.0711	-1.17371	3.43908e-41	4.74661e-40
RNF39	8.69999	3.92852	-1.14703	1.72208e-21	6.8005e-21
THRB	8.95395	4.11715	-1.12088	6.29181e-54	3.50831e-52
RNF186	2.62752	1.22139	-1.10518	6.12328e-41	8.28724e-40
TRIM2	10.8382	5.05705	-1.09976	6.6454e-36	6.56999e-35
TIPARP	18.4831	8.79715	-1.0711	4.11027e-30	2.8506e-29
MBNL2	28.4894	13.5921	-1.06766	4.57749e-46	9.97034e-45
KLF11	12.5671	6.16538	-1.02739	1.06547e-49	3.3756e-48
BCL6	21.5029	10.7259	-1.00344	6.33001e-47	1.54807e-45
EBF2	3.78879	1.90337	-0.993178	4.05308e-48	1.02727e-46
ZEB2	5.71038	2.89973	-0.977668	1.03514e-33	8.69272e-33
RASA3	12.7826	6.60715	-0.952081	9.78812e-25	4.78759e-24
PLAGL1	6.6502	3.43834	-0.951687	4.47193e-52	1.73163e-50
RNF157	3.95869	2.06717	-0.937366	1.11974e-31	8.34713e-31
ZNF366	2.99092	1.57557	-0.924714	4.66862e-44	8.56323e-43
CALCOCO1	16.8454	8.99211	-0.905622	2.80239e-55	1.95326e-53
TANK	15.5329	8.34429	-0.896468	6.07052e-39	7.29509e-38
PRKD1	4.19455	2.25474	-0.895552	4.64121e-55	2.94084e-53
PDZRN3	10.454	5.62707	-0.893595	2.96e-41	4.21044e-40
CREB5	3.9065	2.10744	-0.890387	1.71385e-55	1.25742e-53
USP44	2.13423	1.15432	-0.88667	2.41869e-56	2.24777e-54
MYCBP2	12.0671	6.56528	-0.878157	1.59072e-38	1.83262e-37
RNF145	17.6315	9.60494	-0.876305	4.51447e-41	6.16977e-40
SNAI2	17.6098	9.6296	-0.870829	3.00841e-24	1.4168e-23
KLF5	14.6666	8.0258	-0.869819	1.92741e-17	6.17656e-17
ARAP3	6.35071	3.50763	-0.856419	6.42578e-51	2.2968e-49
MBNL1	22.7154	12.6165	-0.848356	6.50105e-43	1.04166e-41
JADE1	8.95398	5.03294	-0.831129	1.33382e-52	5.63439e-51
ZFAND5	35.6131	20.2003	-0.818032	8.34481e-36	8.19202e-35
MID1	5.5328	3.15495	-0.810392	1.7842e-41	2.61808e-40
ZBTB4	31.2653	17.8416	-0.809315	3.59568e-48	9.28218e-47
RNF180	3.88934	2.22219	-0.807543	1.37677e-49	4.26493e-48
THRA	13.0801	7.49039	-0.804261	2.67631e-44	5.04159e-43
RARB	5.09543	2.94617	-0.790366	2.20686e-26	1.18322e-25
SH3RF2	3.35329	1.94513	-0.785713	2.79391e-38	3.11577e-37
PPARA	4.20175	2.44905	-0.77877	4.28128e-46	9.47317e-45
NR1D2	17.0863	9.97915	-0.775852	3.34388e-26	1.77915e-25
RNF125	5.76788	3.36984	-0.775359	1.04237e-43	1.80121e-42
ROCK2	12.302	7.19627	-0.773573	8.90032e-43	1.40989e-41
SOBP	3.0012	1.7675	-0.763831	3.25362e-56	2.83472e-54
MECOM	3.95372	2.34096	-0.756113	1.92959e-35	1.84236e-34
ZFP36L1	108.529	65.226	-0.734557	4.3671e-27	2.45473e-26
TRIM63	1.76481	1.06374	-0.730372	1.78598e-12	4.24856e-12
PRDM8	1.46699	0.884392	-0.730098	1.10796e-43	1.88353e-42
ZC3H12C	3.21339	1.9396	-0.728337	4.26341e-46	9.47317e-45
AGAP11	2.0688	1.25229	-0.724228	7.60596e-49	2.19038e-47
FGD5	8.24304	5.00219	-0.720618	4.86029e-34	4.18225e-33
ZNF502	4.58703	2.79366	-0.715405	4.64959e-44	8.56323e-43
RUNX1T1	3.00316	1.82949	-0.715038	3.82848e-55	2.54138e-53
KLF13	12.9161	7.88636	-0.711737	1.87276e-33	1.53566e-32
ZNF219	6.48145	3.96278	-0.709803	1.43891e-22	6.04171e-22
ZNF462	4.43338	2.71214	-0.708973	1.00969e-33	8.53031e-33
ZNF677	3.35758	2.09163	-0.682796	2.57583e-45	5.12959e-44
ZHX3	6.252	3.904	-0.679365	1.03639e-44	2.00656e-43
FGD4	4.75175	2.96721	-0.679354	7.00084e-48	1.74271e-46
TRIM54	1.33368	0.834632	-0.676196	2.16831e-05	3.24317e-05
FBXO40	1.07924	0.678584	-0.669418	2.70312e-27	1.56355e-26
ZNF521	8.81452	5.56666	-0.663069	3.97553e-33	3.22203e-32
RXRG	2.23253	1.4111	-0.661859	2.78843e-48	7.47515e-47
JMJD1C	11.3593	7.18237	-0.661344	6.57181e-27	3.64984e-26
ZBTB47	8.92052	5.64189	-0.660949	4.03575e-31	2.91494e-30
ZNF395	15.209	9.63076	-0.659208	9.13115e-31	6.5276e-30
ZNF662	4.49864	2.85015	-0.658449	1.95268e-32	1.52923e-31
ZNF781	2.25557	1.44499	-0.642437	1.37041e-53	7.34752e-52
PJA2	38.1216	24.4303	-0.64194	6.12291e-30	4.18399e-29
JAZF1	7.60823	4.89417	-0.636499	4.16092e-35	3.79106e-34
LONRF1	6.84882	4.41397	-0.633779	3.92541e-36	3.96523e-35
ZNF471	3.26075	2.10754	-0.629647	2.28419e-32	1.76898e-31
PRDM16	1.61908	1.04714	-0.628712	3.98743e-46	9.26413e-45
KLF7	7.30355	4.73039	-0.62664	2.01492e-32	1.56916e-31
KLF8	4.24406	2.74963	-0.626206	1.30952e-38	1.52123e-37
KMT2A	7.53906	4.88932	-0.624752	4.24412e-27	2.405e-26
ZNF608	5.32064	3.45848	-0.621462	5.00524e-27	2.80213e-26
ARHGEF28	4.2021	2.73948	-0.617208	1.32006e-45	2.66691e-44
REV3L	6.37186	4.1725	-0.610803	8.40394e-37	8.7426e-36
NR4A2	12.0117	7.86852	-0.610272	1.098e-12	2.64355e-12
RERE	17.4637	11.4936	-0.603526	8.34747e-38	9.09092e-37
NR1H3	10.0217	6.61355	-0.599627	1.25061e-26	6.80997e-26
BCL6B	6.5239	4.31053	-0.597868	4.80967e-18	1.56286e-17
ZNF660	2.06439	1.36633	-0.595411	6.48464e-41	8.69192e-40
PRKCA	2.87112	1.90494	-0.591865	1.04662e-43	1.80121e-42
FYCO1	12.3459	8.20505	-0.589451	2.02105e-27	1.19887e-26
RNF38	13.5192	9.02999	-0.582217	1.05423e-31	7.94378e-31
ZBED3	6.67367	4.4604	-0.581306	8.01078e-34	6.85094e-33
PCGF5	10.0539	6.72473	-0.580207	6.50321e-29	4.2165e-28
ZNF154	2.43681	1.63112	-0.579127	9.28752e-26	4.81294e-25
ZFYVE9	8.75567	5.86741	-0.577494	6.54819e-35	5.8514e-34
OPTN	25.5306	17.1613	-0.573073	3.20361e-24	1.50365e-23
ZNF25	7.38346	4.96876	-0.571413	2.17473e-39	2.68281e-38
ZNF354C	3.48762	2.3621	-0.562172	5.04267e-30	3.4628e-29
NR5A2	2.59919	1.76042	-0.562144	5.04539e-44	9.13412e-43
PJA1	15.2049	10.306	-0.561052	8.263e-29	5.28377e-28
WBP4	9.17462	6.22932	-0.558575	1.43054e-48	3.98835e-47
FOXP2	1.71632	1.16704	-0.556468	8.57237e-50	2.77904e-48
SAP30L	10.8537	7.38031	-0.556431	2.73845e-35	2.56201e-34
ZNF391	2.91566	1.99062	-0.550607	1.28946e-31	9.51061e-31
ZNF423	4.19247	2.86328	-0.550129	7.34944e-37	7.7031e-36
ZBTB38	9.65132	6.59681	-0.548957	4.3514e-30	3.00289e-29
NR2F1	9.52685	6.51521	-0.548188	4.61968e-29	3.00927e-28
ARHGAP29	9.92853	6.81494	-0.542879	3.99666e-21	1.56499e-20
PRDM5	2.30384	1.58361	-0.540822	2.43096e-53	1.16854e-51
KLF14	1.42003	0.979134	-0.536342	3.0544e-41	4.30085e-40
ZDBF2	2.99256	2.064	-0.53594	3.25208e-36	3.30905e-35
MYRIP	3.1124	2.14763	-0.535283	2.63794e-30	1.84788e-29
PHF10	18.6489	12.9274	-0.528657	1.08556e-31	8.13586e-31
ZNF559	5.68364	3.94066	-0.528376	1.35362e-35	1.31038e-34
ANKMY2	11.6104	8.05531	-0.527411	1.30498e-35	1.27213e-34
ZNF132	3.38852	2.3551	-0.524869	1.33464e-32	1.06314e-31
PLEKHM3	3.12977	2.17636	-0.524141	7.3973e-38	8.11956e-37
TRIM68	5.64284	3.92844	-0.522466	1.72348e-34	1.52059e-33
ZBTB44	9.54579	6.66413	-0.518449	7.14209e-25	3.51805e-24
ZFHX4	3.01684	2.10675	-0.518023	1.61079e-24	7.74292e-24
ATF7	10.1175	7.07537	-0.515982	5.89615e-38	6.5232e-37
MYO9A	5.43177	3.80292	-0.514316	2.49192e-32	1.91919e-31
ZC3H12B	1.88382	1.32517	-0.507491	4.19268e-46	9.47317e-45
ZNF334	2.76375	1.94508	-0.506791	2.54827e-25	1.28242e-24
RPS27A	179.325	126.57	-0.502635	2.96184e-16	8.76605e-16
CHD4	27.724	39.3469	0.505114	5.45076e-26	2.85653e-25
AR	10.3267	14.694	0.508852	0.00123548	0.00161411
TRIM47	9.82051	13.9867	0.510184	0.000530198	0.000721774
ZNF517	2.77124	3.9753	0.520533	1.33653e-12	3.19576e-12
USP39	11.2613	16.1672	0.521694	2.92049e-37	3.10776e-36
DNMT3A	3.65775	5.25429	0.522541	2.04703e-27	1.20914e-26
DGKQ	3.71656	5.37391	0.532004	1.0353e-18	3.5723e-18
ZFP42	0.919095	1.33168	0.534958	0.0229865	0.0267249
HGS	6.16364	8.93136	0.535097	8.30707e-23	3.55216e-22
BRF2	4.01529	5.82341	0.53636	0.0147392	0.0175162
GATAD2A	8.12611	11.8015	0.538337	2.35138e-31	1.71614e-30
PATZ1	9.98643	14.5186	0.539863	2.3203e-14	6.10283e-14
FBXO5	3.0825	4.48163	0.539922	6.94834e-18	2.24733e-17
TRIM62	3.49843	5.08981	0.540904	1.03047e-24	5.00513e-24
TRAFD1	10.4554	15.2238	0.542077	1.39106e-20	5.3273e-20
ZNF587B	4.16035	6.05913	0.542405	1.29782e-13	3.29539e-13
ZNF581	7.7823	11.4048	0.55137	1.86437e-15	5.22925e-15
RBX1	11.6122	17.0378	0.553101	1.74178e-25	8.92663e-25
ZNF469	2.57518	3.78295	0.55484	6.42838e-19	2.25722e-18
ZBED2	1.19077	1.75453	0.559184	2.12093e-18	7.14149e-18
ZSCAN16	4.75419	7.01169	0.560561	3.59248e-26	1.90415e-25
NSMCE1	11.0551	16.3538	0.564918	1.12253e-18	3.85421e-18
SUPT4H1	22.5204	33.3182	0.565076	1.39931e-16	4.26834e-16
BRCA1	2.55386	3.78785	0.568701	7.99973e-23	3.44186e-22
SALL4	1.42555	2.11459	0.568867	3.1625e-48	8.31796e-47
EIF2S2	20.9681	31.1034	0.568875	1.76837e-24	8.47118e-24
ZNF28	3.17839	4.71564	0.569157	6.27275e-17	1.95183e-16
LIG3	3.4601	5.14514	0.572397	3.94521e-27	2.25394e-26
ZNF688	3.21435	4.78131	0.57288	1.1294e-14	3.00455e-14
ZNF497	1.29364	1.92596	0.57414	4.26168e-15	1.17407e-14
WRNIP1	10.1294	15.1181	0.577721	7.51384e-24	3.41182e-23
ZNF668	1.73776	2.60543	0.584293	2.7694e-48	7.47515e-47
SP6	3.0067	4.51723	0.587257	1.76252e-06	2.84369e-06
ZNF444	4.1125	6.18395	0.588513	1.48832e-23	6.60739e-23
FBXO43	1.03361	1.55515	0.589357	2.62678e-49	7.96027e-48
NSMCE2	6.33824	9.54699	0.590964	7.9188e-27	4.36317e-26
ZMIZ2	10.2989	15.5221	0.591831	3.03251e-21	1.19412e-20
FGD6	3.29438	4.96823	0.592724	1.09802e-10	2.38418e-10
ZNF579	3.13068	4.72471	0.593752	4.2902e-22	1.75898e-21
PRKCD	17.3131	26.1472	0.594795	6.00848e-15	1.6391e-14
PIAS4	5.71761	8.64924	0.59716	3.89527e-28	2.40266e-27
ZMYND8	7.4251	11.2876	0.604256	1.60306e-15	4.52361e-15
DNMT3B	2.43062	3.69554	0.604457	1.86589e-27	1.11156e-26
SMYD3	2.65199	4.04114	0.607685	7.39314e-50	2.45382e-48
MYT1	1.12023	1.70962	0.609882	1.58452e-27	9.4799e-27
TRIM46	1.61829	2.47152	0.610929	5.4933e-20	2.03121e-19
ZNF213	4.39514	6.73781	0.616372	1.20186e-33	1.00323e-32
TRIM65	5.01646	7.72958	0.62372	1.46958e-20	5.61259e-20
JADE3	5.27444	8.13997	0.626007	3.0528e-18	1.00605e-17
ZNRF2	5.85493	9.04521	0.627502	2.65345e-20	9.91666e-20
BARD1	2.94663	4.55621	0.628769	9.3698e-34	7.96433e-33
TRAF5	3.76482	5.82543	0.629784	1.14467e-13	2.91714e-13
DNAJA1	47.3141	73.2895	0.631336	5.48286e-23	2.37363e-22
DDX41	9.82738	15.2653	0.635375	3.96907e-36	3.9805e-35
ZNF623	5.86859	9.13759	0.6388	7.25991e-22	2.92495e-21
IKZF3	2.01158	3.14194	0.643329	0.000140377	0.000200909
GLI4	2.9152	4.56977	0.648526	3.75719e-09	7.39763e-09
POLR2I	11.3329	17.7692	0.648855	5.84542e-23	2.52276e-22
DBF4	3.18407	5.00137	0.651451	1.7794e-39	2.21471e-38
FGD1	4.61654	7.28519	0.658155	9.99894e-21	3.86109e-20
RNF40	8.03778	12.7448	0.665041	4.4017e-22	1.79941e-21
RNFT2	1.49482	2.37029	0.66509	5.36737e-53	2.41359e-51
TRIM59	2.16099	3.42849	0.665877	4.38691e-57	4.36811e-55
ZNF692	5.62927	8.97104	0.672328	6.87723e-16	1.99726e-15
KLF16	4.57145	7.31756	0.67871	5.37223e-23	2.33299e-22
TRIM37	6.32405	10.128	0.679435	1.20549e-19	4.3648e-19
ZBTB41	5.84567	9.3677	0.680327	2.55522e-18	8.52148e-18
REPIN1	15.469	24.8021	0.681083	3.67472e-28	2.27669e-27
GATA5	0.728846	1.17133	0.684463	0.00222731	0.00282775
POLD1	3.86671	6.2397	0.69037	2.26116e-25	1.14205e-24
FOXP4	10.737	17.401	0.696588	1.76295e-14	4.65445e-14
TRIM14	7.07183	11.4846	0.699543	1.15219e-18	3.94632e-18
OVOL2	4.59793	7.47582	0.701247	3.51324e-22	1.44468e-21
E4F1	4.06101	6.61287	0.703439	1.52444e-26	8.2049e-26
DNAJA3	7.04521	11.4831	0.704797	2.12733e-44	4.06232e-43
RNF181	27.1681	44.5324	0.712941	4.45105e-32	3.40921e-31
PARP12	5.57852	9.15773	0.715108	8.76504e-29	5.57921e-28
ZSWIM4	2.84967	4.6823	0.716421	1.11231e-13	2.83987e-13
FUS	17.4411	28.6821	0.717654	4.41919e-28	2.70191e-27
CAPN15	3.4818	5.74311	0.721998	1.37729e-32	1.09088e-31
ZBTB7B	14.675	24.2519	0.724742	2.211e-18	7.40898e-18
MGRN1	6.18406	10.2326	0.726541	6.4717e-44	1.15661e-42
ZNF217	13.5317	22.3944	0.726794	1.11204e-12	2.67274e-12
ZNF92	6.47276	10.7373	0.730177	2.95685e-06	4.6733e-06
OVOL1	2.34298	3.89767	0.734267	8.5565e-22	3.43739e-21
TRERF1	3.01745	5.03798	0.739514	2.73959e-18	9.09282e-18
ZNF587	4.81106	8.05569	0.743653	8.36528e-16	2.40437e-15
CYHR1	4.63991	7.76997	0.743811	1.00645e-25	5.19625e-25
ZNF48	3.96936	6.65203	0.744888	1.56756e-40	2.08112e-39
TRIM3	3.36777	5.66924	0.751364	2.08805e-16	6.27316e-16
GLIS2	5.27824	8.93079	0.758733	8.71067e-21	3.38236e-20
GMIP	4.20979	7.13335	0.760834	5.15482e-35	4.66611e-34
ZNF787	4.04616	6.91145	0.772434	4.20202e-21	1.64079e-20
RNF213	7.20142	12.3037	0.772744	4.78039e-14	1.23634e-13
ZNF205	4.67081	7.99538	0.775494	1.06911e-23	4.82309e-23
ZNF598	5.30374	9.124	0.782657	1.01327e-31	7.67664e-31
APEX2	7.50147	12.9105	0.783299	2.65664e-40	3.49373e-39
TRIM28	40.3484	69.4969	0.784436	7.15271e-29	4.61615e-28
RASGRP1	2.77939	4.79084	0.785512	3.35464e-12	7.84625e-12
ZNF281	6.84375	11.8238	0.788836	4.27953e-23	1.87012e-22
ZNF385A	12.4632	21.562	0.79082	2.13247e-10	4.5663e-10
MEX3D	5.25488	9.15017	0.800141	1.4517e-29	9.54564e-29
ESCO2	1.12688	1.9631	0.800803	1.49324e-53	7.70955e-52
ZIC2	1.04508	1.82212	0.802004	0.0426768	0.0482494
USP5	15.2714	26.9806	0.821087	1.17228e-38	1.38488e-37
BSPRY	12.2708	21.693	0.822	2.97863e-14	7.80492e-14
DTX3L	11.0011	19.4686	0.823494	4.04955e-28	2.48682e-27
NEIL3	1.44848	2.56947	0.826937	9.1421e-58	1.08214e-55
ZNF239	3.68278	6.54236	0.829015	5.23817e-32	3.99017e-31
TRAF7	12.3879	22.1164	0.836187	2.0689e-38	2.34475e-37
DNMT1	6.57922	11.7789	0.840211	3.54595e-35	3.27355e-34
ZMYND19	5.49035	9.85303	0.843669	9.14433e-39	1.0895e-37
ZBTB42	5.15777	9.2653	0.84509	1.40241e-21	5.55386e-21
ZNF687	5.81866	10.4553	0.845471	2.71026e-38	3.04685e-37
ZNF367	2.45654	4.47401	0.864939	3.33933e-43	5.4765e-42
ZNF672	6.62559	12.1404	0.873695	6.61082e-46	1.41777e-44
TRAIP	1.56049	2.87445	0.881287	3.11591e-41	4.34358e-40
ZNF428	7.28011	13.4677	0.887472	2.16953e-24	1.02519e-23
SLC2A4RG	17.8145	33.045	0.891382	1.64983e-18	5.58218e-18
TCEA3	10.0898	18.8859	0.904416	2.5962e-20	9.72875e-20
SNRPC	26.3231	49.326	0.90602	2.38177e-41	3.42287e-40
ZBTB12	2.80886	5.29959	0.915896	2.38594e-27	1.39163e-26
POLR2K	17.6227	33.3781	0.921464	1.59576e-35	1.53413e-34
HELZ2	3.2714	6.26738	0.937952	2.67204e-23	1.17874e-22
DNAJA4	6.20955	12.0303	0.954108	5.62275e-22	2.28516e-21
TRIM11	3.1493	6.1089	0.955881	1.86298e-53	9.27498e-52
TRAF4	10.2039	19.8183	0.957718	9.57101e-20	3.48355e-19
KDM5B	7.67743	14.9118	0.957762	5.52258e-35	4.96676e-34
SAP30	4.73045	9.33125	0.980093	4.31921e-34	3.73974e-33
ZC3H3	4.74411	9.44384	0.993237	1.75616e-41	2.60435e-40
VAV2	5.4998	10.9626	0.995144	1.33039e-42	2.08378e-41
FBXL19	3.86448	7.72127	0.998565	4.98259e-42	7.63268e-41
PYGO2	12.5014	25.0309	1.00162	7.10239e-52	2.67587e-50
ARFGAP1	7.02814	14.1133	1.00584	1.40583e-39	1.79792e-38
CXXC5	13.1981	26.5958	1.01087	3.04099e-21	1.19412e-20
KDM4B	5.1862	10.4995	1.01756	9.69861e-19	3.36315e-18
TRAF2	4.2905	8.69267	1.01865	9.34565e-42	1.41607e-40
WT1	0.969255	1.96394	1.0188	1.5531e-30	1.09899e-29
RNF208	3.74915	7.63223	1.02554	6.95551e-24	3.16862e-23
ZNHIT2	4.43187	9.08744	1.03596	6.22986e-25	3.09054e-24
ZNF296	2.16425	4.44958	1.0398	2.91807e-30	2.03389e-29
SHARPIN	11.5148	23.7418	1.04395	6.4766e-36	6.44884e-35
TCF19	4.70562	9.82039	1.0614	8.66565e-30	5.86404e-29
PCGF2	7.95638	17.2089	1.11297	1.74645e-32	1.37546e-31
RNF187	22.5781	49.674	1.13757	2.36608e-50	8.24578e-49
ANAPC11	7.23687	15.9546	1.14054	4.1677e-39	5.05197e-38
PLEKHF2	12.485	28.3159	1.18142	1.29557e-23	5.77004e-23
FOXP3	1.36209	3.09467	1.18396	1.56555e-41	2.34664e-40
MAZ	8.24048	20.0402	1.2821	4.02539e-53	1.87047e-51
TRPS1	17.5618	43.025	1.29273	6.3765e-19	2.24466e-18
RARA	9.58489	23.5516	1.29699	1.6763e-22	7.01731e-22
PARP1	14.7369	36.5562	1.31069	1.46563e-55	1.13505e-53
ZNF467	3.31284	8.4649	1.35342	3.78407e-33	3.08479e-32
NR2F6	8.75845	22.5159	1.3622	6.17992e-49	1.83294e-47
CBLC	4.60117	11.8814	1.36864	1.00916e-28	6.39441e-28
NEURL1	1.48247	3.86292	1.38169	5.62324e-24	2.58706e-23
VAV3	9.57635	24.9998	1.38437	1.00205e-18	3.46613e-18
UHRF1	2.18466	5.90144	1.43366	7.87287e-61	3.65826e-58
ZMYND10	1.64228	4.54181	1.46757	3.74684e-26	1.97845e-25
ZNF552	7.27869	20.5336	1.49624	4.35223e-18	1.42084e-17
POLR3K	4.73802	13.536	1.51445	1.72196e-57	1.84647e-55
RACGAP1	3.95364	11.406	1.52854	4.94745e-54	2.87364e-52
MCM2	4.68249	13.798	1.55911	2.72403e-46	6.43611e-45
MLPH	13.6524	40.9118	1.58337	1.3724e-20	5.27033e-20
INSM1	1.0772	3.26616	1.60031	9.68221e-13	2.34323e-12
MEX3A	2.82524	8.64319	1.61319	1.09148e-23	4.90812e-23
FGD3	3.24737	10.8976	1.74667	8.87718e-22	3.54578e-21
SIAH2	10.5088	37.7107	1.84338	1.74538e-39	2.19194e-38
ESR1	9.15441	34.2061	1.90172	2.94452e-10	6.24757e-10
GATA3	36.5497	154.427	2.07899	6.74295e-25	3.33322e-24
ZNF703	12.5861	55.2514	2.13418	4.03126e-18	1.31915e-17
