# Supplementary material for: Identification and validation of a novel zinc finger protein-related gene-based prognostic model for breast cancer
Source: PeerJ. 2021 Oct 18;9:e12276. doi: 10.7717/peerj.12276 (PMC8530103; doi:10.7717/peerj.12276)
Supplement: Supplemental Information 2 [file peerj-09-12276-s002.xlsx]

## Sheet: diff
ZNFs	Nomorl Mean	Tumor Mean	logFC	pValue	fdr
AGAP11	2.0688	1.25229	-0.724228	7.61e-49	2.19e-47
ANAPC11	7.23687	15.9546	1.14054	4.17e-39	5.05e-38
ANKMY2	11.6104	8.05531	-0.527411	1.3e-35	1.27e-34
APEX2	7.50147	12.9105	0.783299	2.66e-40	3.49e-39
AR	10.3267	14.694	0.508852	0.00123548	0.00161411
ARAP3	6.35071	3.50763	-0.856419	6.43e-51	2.3e-49
ARFGAP1	7.02814	14.1133	1.00584	1.41e-39	1.8e-38
ARHGAP29	9.92853	6.81494	-0.542879	4e-21	1.56e-20
ARHGEF28	4.2021	2.73948	-0.617208	1.32e-45	2.67e-44
ATF7	10.1175	7.07537	-0.515982	5.9e-38	6.52e-37
BARD1	2.94663	4.55621	0.628769	9.37e-34	7.96e-33
BCL6	21.5029	10.7259	-1.00344	6.33e-47	1.55e-45
BCL6B	6.5239	4.31053	-0.597868	4.81e-18	1.56e-17
BMX	4.0968	1.43081	-1.51767	3.19e-59	5.56e-57
BRCA1	2.55386	3.78785	0.568701	8e-23	3.44e-22
BRF2	4.01529	5.82341	0.53636	0.0147392	0.0175162
BSPRY	12.2708	21.693	0.822	2.98e-14	7.8e-14
CALCOCO1	16.8454	8.99211	-0.905622	2.8e-55	1.95e-53
CAPN15	3.4818	5.74311	0.721998	1.38e-32	1.09e-31
CBLC	4.60117	11.8814	1.36864	1.01e-28	6.39e-28
CHD4	27.724	39.3469	0.505114	5.45e-26	2.86e-25
CREB5	3.9065	2.10744	-0.890387	1.71e-55	1.26e-53
CXXC5	13.1981	26.5958	1.01087	3.04e-21	1.19e-20
CYHR1	4.63991	7.76997	0.743811	1.01e-25	5.2e-25
DBF4	3.18407	5.00137	0.651451	1.78e-39	2.21e-38
DDX41	9.82738	15.2653	0.635375	3.97e-36	3.98e-35
DGKQ	3.71656	5.37391	0.532004	1.04e-18	3.57e-18
DMD	7.62319	2.04358	-1.8993	6.72e-64	9.37e-61
DNAJA1	47.3141	73.2895	0.631336	5.48e-23	2.37e-22
DNAJA3	7.04521	11.4831	0.704797	2.13e-44	4.06e-43
DNAJA4	6.20955	12.0303	0.954108	5.62e-22	2.29e-21
DNMT1	6.57922	11.7789	0.840211	3.55e-35	3.27e-34
DNMT3A	3.65775	5.25429	0.522541	2.05e-27	1.21e-26
DNMT3B	2.43062	3.69554	0.604457	1.87e-27	1.11e-26
DTX1	7.23994	2.44857	-1.56404	4.95e-50	1.68e-48
DTX3L	11.0011	19.4686	0.823494	4.05e-28	2.49e-27
E4F1	4.06101	6.61287	0.703439	1.52e-26	8.2e-26
EBF1	14.6678	3.19415	-2.19914	6.27e-60	1.46e-57
EBF2	3.78879	1.90337	-0.993178	4.05e-48	1.03e-46
EBF3	6.45247	2.08297	-1.63121	3.95e-59	6.12e-57
EGR1	442.387	63.3792	-2.80323	3.89e-51	1.43e-49
EGR2	26.7592	6.73885	-1.98946	1.63e-39	2.06e-38
EGR3	27.0842	7.13376	-1.92472	3.8e-35	3.48e-34
EIF2S2	20.9681	31.1034	0.568875	1.77e-24	8.47e-24
ESCO2	1.12688	1.9631	0.800803	1.49e-53	7.71e-52
ESR1	9.15441	34.2061	1.90172	2.94e-10	6.25e-10
FBXL19	3.86448	7.72127	0.998565	4.98e-42	7.63e-41
FBXO40	1.07924	0.678584	-0.669418	2.7e-27	1.56e-26
FBXO43	1.03361	1.55515	0.589357	2.63e-49	7.96e-48
FBXO5	3.0825	4.48163	0.539922	6.95e-18	2.25e-17
FGD1	4.61654	7.28519	0.658155	1e-20	3.86e-20
FGD3	3.24737	10.8976	1.74667	8.88e-22	3.55e-21
FGD4	4.75175	2.96721	-0.679354	7e-48	1.74e-46
FGD5	8.24304	5.00219	-0.720618	4.86e-34	4.18e-33
FGD6	3.29438	4.96823	0.592724	1.1e-10	2.38e-10
FHL1	150.073	5.81005	-4.69097	1.7e-60	5.93e-58
FHL5	5.21988	1.7105	-1.6096	8.04e-53	3.5e-51
FOXP2	1.71632	1.16704	-0.556468	8.57e-50	2.78e-48
FOXP3	1.36209	3.09467	1.18396	1.57e-41	2.35e-40
FOXP4	10.737	17.401	0.696588	1.76e-14	4.65e-14
FUS	17.4411	28.6821	0.717654	4.42e-28	2.7e-27
FYCO1	12.3459	8.20505	-0.589451	2.02e-27	1.2e-26
GATA3	36.5497	154.427	2.07899	6.74e-25	3.33e-24
GATA5	0.728846	1.17133	0.684463	0.00222731	0.00282775
GATAD2A	8.12611	11.8015	0.538337	2.35e-31	1.72e-30
GLI4	2.9152	4.56977	0.648526	3.76e-09	7.4e-09
GLIS2	5.27824	8.93079	0.758733	8.71e-21	3.38e-20
GMIP	4.20979	7.13335	0.760834	5.15e-35	4.67e-34
HELZ2	3.2714	6.26738	0.937952	2.67e-23	1.18e-22
HGS	6.16364	8.93136	0.535097	8.31e-23	3.55e-22
IKZF3	2.01158	3.14194	0.643329	0.000140377	0.000200909
INSM1	1.0772	3.26616	1.60031	9.68e-13	2.34e-12
JADE1	8.95398	5.03294	-0.831129	1.33e-52	5.63e-51
JADE3	5.27444	8.13997	0.626007	3.05e-18	1.01e-17
JAZF1	7.60823	4.89417	-0.636499	4.16e-35	3.79e-34
JMJD1C	11.3593	7.18237	-0.661344	6.57e-27	3.65e-26
KDM4B	5.1862	10.4995	1.01756	9.7e-19	3.36e-18
KDM5B	7.67743	14.9118	0.957762	5.52e-35	4.97e-34
KLF10	40.7666	18.0711	-1.17371	3.44e-41	4.75e-40
KLF11	12.5671	6.16538	-1.02739	1.07e-49	3.38e-48
KLF13	12.9161	7.88636	-0.711737	1.87e-33	1.54e-32
KLF14	1.42003	0.979134	-0.536342	3.05e-41	4.3e-40
KLF15	7.65918	1.94168	-1.97989	1.78e-59	3.54e-57
KLF16	4.57145	7.31756	0.67871	5.37e-23	2.33e-22
KLF2	37.7503	14.259	-1.40461	1.61e-33	1.34e-32
KLF4	41.8876	8.23883	-2.34601	1.93e-52	7.93e-51
KLF5	14.6666	8.0258	-0.869819	1.93e-17	6.18e-17
KLF6	69.8096	27.2966	-1.3547	3.44e-39	4.21e-38
KLF7	7.30355	4.73039	-0.62664	2.01e-32	1.57e-31
KLF8	4.24406	2.74963	-0.626206	1.31e-38	1.52e-37
KLF9	28.2721	9.24947	-1.61194	3.76e-52	1.5e-50
KMT2A	7.53906	4.88932	-0.624752	4.24e-27	2.41e-26
LIG3	3.4601	5.14514	0.572397	3.95e-27	2.25e-26
LONRF1	6.84882	4.41397	-0.633779	3.93e-36	3.97e-35
MAZ	8.24048	20.0402	1.2821	4.03e-53	1.87e-51
MBNL1	22.7154	12.6165	-0.848356	6.5e-43	1.04e-41
MBNL2	28.4894	13.5921	-1.06766	4.58e-46	9.97e-45
MCM2	4.68249	13.798	1.55911	2.72e-46	6.44e-45
MECOM	3.95372	2.34096	-0.756113	1.93e-35	1.84e-34
MEX3A	2.82524	8.64319	1.61319	1.09e-23	4.91e-23
MEX3D	5.25488	9.15017	0.800141	1.45e-29	9.55e-29
MGRN1	6.18406	10.2326	0.726541	6.47e-44	1.16e-42
MID1	5.5328	3.15495	-0.810392	1.78e-41	2.62e-40
MLPH	13.6524	40.9118	1.58337	1.37e-20	5.27e-20
MYCBP2	12.0671	6.56528	-0.878157	1.59e-38	1.83e-37
MYO9A	5.43177	3.80292	-0.514316	2.49e-32	1.92e-31
MYRIP	3.1124	2.14763	-0.535283	2.64e-30	1.85e-29
MYT1	1.12023	1.70962	0.609882	1.58e-27	9.48e-27
NEIL3	1.44848	2.56947	0.826937	9.14e-58	1.08e-55
NEURL1	1.48247	3.86292	1.38169	5.62e-24	2.59e-23
NR1D2	17.0863	9.97915	-0.775852	3.34e-26	1.78e-25
NR1H3	10.0217	6.61355	-0.599627	1.25e-26	6.81e-26
NR2F1	9.52685	6.51521	-0.548188	4.62e-29	3.01e-28
NR2F6	8.75845	22.5159	1.3622	6.18e-49	1.83e-47
NR3C1	19.2466	7.28283	-1.40203	1.99e-58	2.77e-56
NR3C2	6.30702	2.55145	-1.30564	5.84e-60	1.46e-57
NR4A1	32.0682	9.26301	-1.79159	2.25e-30	1.59e-29
NR4A2	12.0117	7.86852	-0.610272	1.1e-12	2.64e-12
NR4A3	5.57695	2.32457	-1.26251	2.13e-22	8.91e-22
NR5A2	2.59919	1.76042	-0.562144	5.05e-44	9.13e-43
NSMCE1	11.0551	16.3538	0.564918	1.12e-18	3.85e-18
NSMCE2	6.33824	9.54699	0.590964	7.92e-27	4.36e-26
OPTN	25.5306	17.1613	-0.573073	3.2e-24	1.5e-23
OSR1	6.63567	2.40769	-1.46259	1.03e-45	2.11e-44
OVOL1	2.34298	3.89767	0.734267	8.56e-22	3.44e-21
OVOL2	4.59793	7.47582	0.701247	3.51e-22	1.44e-21
PARP1	14.7369	36.5562	1.31069	1.47e-55	1.14e-53
PARP12	5.57852	9.15773	0.715108	8.77e-29	5.58e-28
PATZ1	9.98643	14.5186	0.539863	2.32e-14	6.1e-14
PCGF2	7.95638	17.2089	1.11297	1.75e-32	1.38e-31
PCGF5	10.0539	6.72473	-0.580207	6.5e-29	4.22e-28
PDZRN3	10.454	5.62707	-0.893595	2.96e-41	4.21e-40
PHF10	18.6489	12.9274	-0.528657	1.09e-31	8.14e-31
PIAS4	5.71761	8.64924	0.59716	3.9e-28	2.4e-27
PJA1	15.2049	10.306	-0.561052	8.26e-29	5.28e-28
PJA2	38.1216	24.4303	-0.64194	6.12e-30	4.18e-29
PLAGL1	6.6502	3.43834	-0.951687	4.47e-52	1.73e-50
PLEKHF2	12.485	28.3159	1.18142	1.3e-23	5.77e-23
PLEKHM3	3.12977	2.17636	-0.524141	7.4e-38	8.12e-37
POLD1	3.86671	6.2397	0.69037	2.26e-25	1.14e-24
POLR2I	11.3329	17.7692	0.648855	5.85e-23	2.52e-22
POLR2K	17.6227	33.3781	0.921464	1.6e-35	1.53e-34
POLR3K	4.73802	13.536	1.51445	1.72e-57	1.85e-55
PPARA	4.20175	2.44905	-0.77877	4.28e-46	9.47e-45
PPARG	20.7792	3.23173	-2.68476	1.21e-55	9.95e-54
PRDM16	1.61908	1.04714	-0.628712	3.99e-46	9.26e-45
PRDM5	2.30384	1.58361	-0.540822	2.43e-53	1.17e-51
PRDM8	1.46699	0.884392	-0.730098	1.11e-43	1.88e-42
PRKCA	2.87112	1.90494	-0.591865	1.05e-43	1.8e-42
PRKCD	17.3131	26.1472	0.594795	6.01e-15	1.64e-14
PRKD1	4.19455	2.25474	-0.895552	4.64e-55	2.94e-53
PYGO2	12.5014	25.0309	1.00162	7.1e-52	2.68e-50
RACGAP1	3.95364	11.406	1.52854	4.95e-54	2.87e-52
RARA	9.58489	23.5516	1.29699	1.68e-22	7.02e-22
RARB	5.09543	2.94617	-0.790366	2.21e-26	1.18e-25
RASA3	12.7826	6.60715	-0.952081	9.79e-25	4.79e-24
RASGRP1	2.77939	4.79084	0.785512	3.35e-12	7.85e-12
RBX1	11.6122	17.0378	0.553101	1.74e-25	8.93e-25
REPIN1	15.469	24.8021	0.681083	3.67e-28	2.28e-27
RERE	17.4637	11.4936	-0.603526	8.35e-38	9.09e-37
REV3L	6.37186	4.1725	-0.610803	8.4e-37	8.74e-36
RNF125	5.76788	3.36984	-0.775359	1.04e-43	1.8e-42
RNF145	17.6315	9.60494	-0.876305	4.51e-41	6.17e-40
RNF150	7.34774	2.38905	-1.62086	9.32e-58	1.08e-55
RNF157	3.95869	2.06717	-0.937366	1.12e-31	8.35e-31
RNF180	3.88934	2.22219	-0.807543	1.38e-49	4.26e-48
RNF181	27.1681	44.5324	0.712941	4.45e-32	3.41e-31
RNF186	2.62752	1.22139	-1.10518	6.12e-41	8.29e-40
RNF187	22.5781	49.674	1.13757	2.37e-50	8.25e-49
RNF208	3.74915	7.63223	1.02554	6.96e-24	3.17e-23
RNF213	7.20142	12.3037	0.772744	4.78e-14	1.24e-13
RNF38	13.5192	9.02999	-0.582217	1.05e-31	7.94e-31
RNF39	8.69999	3.92852	-1.14703	1.72e-21	6.8e-21
RNF40	8.03778	12.7448	0.665041	4.4e-22	1.8e-21
RNFT2	1.49482	2.37029	0.66509	5.37e-53	2.41e-51
ROCK2	12.302	7.19627	-0.773573	8.9e-43	1.41e-41
RPS27A	179.325	126.57	-0.502635	2.96e-16	8.77e-16
RUNX1T1	3.00316	1.82949	-0.715038	3.83e-55	2.54e-53
RXRG	2.23253	1.4111	-0.661859	2.79e-48	7.48e-47
SALL4	1.42555	2.11459	0.568867	3.16e-48	8.32e-47
SAP30	4.73045	9.33125	0.980093	4.32e-34	3.74e-33
SAP30L	10.8537	7.38031	-0.556431	2.74e-35	2.56e-34
SH3RF2	3.35329	1.94513	-0.785713	2.79e-38	3.12e-37
SHARPIN	11.5148	23.7418	1.04395	6.48e-36	6.45e-35
SIAH2	10.5088	37.7107	1.84338	1.75e-39	2.19e-38
SLC2A4RG	17.8145	33.045	0.891382	1.65e-18	5.58e-18
SMYD1	6.34771	1.3297	-2.25513	1.21e-43	2.03e-42
SMYD3	2.65199	4.04114	0.607685	7.39e-50	2.45e-48
SNAI2	17.6098	9.6296	-0.870829	3.01e-24	1.42e-23
SNRPC	26.3231	49.326	0.90602	2.38e-41	3.42e-40
SOBP	3.0012	1.7675	-0.763831	3.25e-56	2.83e-54
SP6	3.0067	4.51723	0.587257	1.76e-06	2.84e-06
STAC2	50.3555	12.9829	-1.95553	1.9e-31	1.4e-30
SUPT4H1	22.5204	33.3182	0.565076	1.4e-16	4.27e-16
TANK	15.5329	8.34429	-0.896468	6.07e-39	7.3e-38
TCEA3	10.0898	18.8859	0.904416	2.6e-20	9.73e-20
TCF19	4.70562	9.82039	1.0614	8.67e-30	5.86e-29
THRA	13.0801	7.49039	-0.804261	2.68e-44	5.04e-43
THRB	8.95395	4.11715	-1.12088	6.29e-54	3.51e-52
TIPARP	18.4831	8.79715	-1.0711	4.11e-30	2.85e-29
TRAF2	4.2905	8.69267	1.01865	9.35e-42	1.42e-40
TRAF4	10.2039	19.8183	0.957718	9.57e-20	3.48e-19
TRAF5	3.76482	5.82543	0.629784	1.14e-13	2.92e-13
TRAF7	12.3879	22.1164	0.836187	2.07e-38	2.34e-37
TRAFD1	10.4554	15.2238	0.542077	1.39e-20	5.33e-20
TRAIP	1.56049	2.87445	0.881287	3.12e-41	4.34e-40
TRERF1	3.01745	5.03798	0.739514	2.74e-18	9.09e-18
TRIM11	3.1493	6.1089	0.955881	1.86e-53	9.27e-52
TRIM14	7.07183	11.4846	0.699543	1.15e-18	3.95e-18
TRIM2	10.8382	5.05705	-1.09976	6.65e-36	6.57e-35
TRIM28	40.3484	69.4969	0.784436	7.15e-29	4.62e-28
TRIM29	18.8026	5.94204	-1.6619	6.3e-28	3.82e-27
TRIM3	3.36777	5.66924	0.751364	2.09e-16	6.27e-16
TRIM37	6.32405	10.128	0.679435	1.21e-19	4.36e-19
TRIM46	1.61829	2.47152	0.610929	5.49e-20	2.03e-19
TRIM47	9.82051	13.9867	0.510184	0.000530198	0.000721774
TRIM54	1.33368	0.834632	-0.676196	2.17e-05	3.24e-05
TRIM59	2.16099	3.42849	0.665877	4.39e-57	4.37e-55
TRIM62	3.49843	5.08981	0.540904	1.03e-24	5.01e-24
TRIM63	1.76481	1.06374	-0.730372	1.79e-12	4.25e-12
TRIM65	5.01646	7.72958	0.62372	1.47e-20	5.61e-20
TRIM68	5.64284	3.92844	-0.522466	1.72e-34	1.52e-33
TRPS1	17.5618	43.025	1.29273	6.38e-19	2.24e-18
TSHZ2	8.04951	2.54381	-1.66191	7.32e-61	3.66e-58
UHRF1	2.18466	5.90144	1.43366	7.87e-61	3.66e-58
USP39	11.2613	16.1672	0.521694	2.92e-37	3.11e-36
USP44	2.13423	1.15432	-0.88667	2.42e-56	2.25e-54
USP5	15.2714	26.9806	0.821087	1.17e-38	1.38e-37
UTRN	20.1273	8.30484	-1.27713	7.7e-49	2.19e-47
VAV2	5.4998	10.9626	0.995144	1.33e-42	2.08e-41
VAV3	9.57635	24.9998	1.38437	1e-18	3.47e-18
WBP4	9.17462	6.22932	-0.558575	1.43e-48	3.99e-47
WRNIP1	10.1294	15.1181	0.577721	7.51e-24	3.41e-23
WT1	0.969255	1.96394	1.0188	1.55e-30	1.1e-29
ZBED2	1.19077	1.75453	0.559184	2.12e-18	7.14e-18
ZBED3	6.67367	4.4604	-0.581306	8.01e-34	6.85e-33
ZBTB12	2.80886	5.29959	0.915896	2.39e-27	1.39e-26
ZBTB16	6.02947	2.20388	-1.45198	2.58e-54	1.57e-52
ZBTB38	9.65132	6.59681	-0.548957	4.35e-30	3e-29
ZBTB4	31.2653	17.8416	-0.809315	3.6e-48	9.28e-47
ZBTB41	5.84567	9.3677	0.680327	2.56e-18	8.52e-18
ZBTB42	5.15777	9.2653	0.84509	1.4e-21	5.55e-21
ZBTB44	9.54579	6.66413	-0.518449	7.14e-25	3.52e-24
ZBTB47	8.92052	5.64189	-0.660949	4.04e-31	2.91e-30
ZBTB7B	14.675	24.2519	0.724742	2.21e-18	7.41e-18
ZC3H12B	1.88382	1.32517	-0.507491	4.19e-46	9.47e-45
ZC3H12C	3.21339	1.9396	-0.728337	4.26e-46	9.47e-45
ZC3H3	4.74411	9.44384	0.993237	1.76e-41	2.6e-40
ZCCHC24	20.86	8.56474	-1.28426	9.08e-44	1.6e-42
ZDBF2	2.99256	2.064	-0.53594	3.25e-36	3.31e-35
ZEB2	5.71038	2.89973	-0.977668	1.04e-33	8.69e-33
ZFAND5	35.6131	20.2003	-0.818032	8.34e-36	8.19e-35
ZFHX4	3.01684	2.10675	-0.518023	1.61e-24	7.74e-24
ZFP36	296.764	62.436	-2.24886	3.97e-43	6.44e-42
ZFP36L1	108.529	65.226	-0.734557	4.37e-27	2.45e-26
ZFP36L2	113.478	49.25	-1.20422	1.45e-42	2.25e-41
ZFP42	0.919095	1.33168	0.534958	0.0229865	0.0267249
ZFYVE9	8.75567	5.86741	-0.577494	6.55e-35	5.85e-34
ZHX3	6.252	3.904	-0.679365	1.04e-44	2.01e-43
ZIC2	1.04508	1.82212	0.802004	0.0426768	0.0482494
ZMIZ2	10.2989	15.5221	0.591831	3.03e-21	1.19e-20
ZMYND10	1.64228	4.54181	1.46757	3.75e-26	1.98e-25
ZMYND19	5.49035	9.85303	0.843669	9.14e-39	1.09e-37
ZMYND8	7.4251	11.2876	0.604256	1.6e-15	4.52e-15
ZNF106	17.9442	7.7157	-1.21765	9.19e-46	1.91e-44
ZNF132	3.38852	2.3551	-0.524869	1.33e-32	1.06e-31
ZNF154	2.43681	1.63112	-0.579127	9.29e-26	4.81e-25
ZNF205	4.67081	7.99538	0.775494	1.07e-23	4.82e-23
ZNF213	4.39514	6.73781	0.616372	1.2e-33	1e-32
ZNF217	13.5317	22.3944	0.726794	1.11e-12	2.67e-12
ZNF219	6.48145	3.96278	-0.709803	1.44e-22	6.04e-22
ZNF239	3.68278	6.54236	0.829015	5.24e-32	3.99e-31
ZNF25	7.38346	4.96876	-0.571413	2.17e-39	2.68e-38
ZNF28	3.17839	4.71564	0.569157	6.27e-17	1.95e-16
ZNF281	6.84375	11.8238	0.788836	4.28e-23	1.87e-22
ZNF296	2.16425	4.44958	1.0398	2.92e-30	2.03e-29
ZNF334	2.76375	1.94508	-0.506791	2.55e-25	1.28e-24
ZNF354C	3.48762	2.3621	-0.562172	5.04e-30	3.46e-29
ZNF366	2.99092	1.57557	-0.924714	4.67e-44	8.56e-43
ZNF367	2.45654	4.47401	0.864939	3.34e-43	5.48e-42
ZNF385A	12.4632	21.562	0.79082	2.13e-10	4.57e-10
ZNF391	2.91566	1.99062	-0.550607	1.29e-31	9.51e-31
ZNF395	15.209	9.63076	-0.659208	9.13e-31	6.53e-30
ZNF423	4.19247	2.86328	-0.550129	7.35e-37	7.7e-36
ZNF428	7.28011	13.4677	0.887472	2.17e-24	1.03e-23
ZNF444	4.1125	6.18395	0.588513	1.49e-23	6.61e-23
ZNF462	4.43338	2.71214	-0.708973	1.01e-33	8.53e-33
ZNF467	3.31284	8.4649	1.35342	3.78e-33	3.08e-32
ZNF469	2.57518	3.78295	0.55484	6.43e-19	2.26e-18
ZNF471	3.26075	2.10754	-0.629647	2.28e-32	1.77e-31
ZNF48	3.96936	6.65203	0.744888	1.57e-40	2.08e-39
ZNF497	1.29364	1.92596	0.57414	4.26e-15	1.17e-14
ZNF502	4.58703	2.79366	-0.715405	4.65e-44	8.56e-43
ZNF517	2.77124	3.9753	0.520533	1.34e-12	3.2e-12
ZNF521	8.81452	5.56666	-0.663069	3.98e-33	3.22e-32
ZNF552	7.27869	20.5336	1.49624	4.35e-18	1.42e-17
ZNF559	5.68364	3.94066	-0.528376	1.35e-35	1.31e-34
ZNF579	3.13068	4.72471	0.593752	4.29e-22	1.76e-21
ZNF581	7.7823	11.4048	0.55137	1.86e-15	5.23e-15
ZNF587	4.81106	8.05569	0.743653	8.37e-16	2.4e-15
ZNF587B	4.16035	6.05913	0.542405	1.3e-13	3.3e-13
ZNF598	5.30374	9.124	0.782657	1.01e-31	7.68e-31
ZNF608	5.32064	3.45848	-0.621462	5.01e-27	2.8e-26
ZNF623	5.86859	9.13759	0.6388	7.26e-22	2.92e-21
ZNF660	2.06439	1.36633	-0.595411	6.48e-41	8.69e-40
ZNF662	4.49864	2.85015	-0.658449	1.95e-32	1.53e-31
ZNF668	1.73776	2.60543	0.584293	2.77e-48	7.48e-47
ZNF672	6.62559	12.1404	0.873695	6.61e-46	1.42e-44
ZNF677	3.35758	2.09163	-0.682796	2.58e-45	5.13e-44
ZNF687	5.81866	10.4553	0.845471	2.71e-38	3.05e-37
ZNF688	3.21435	4.78131	0.57288	1.13e-14	3e-14
ZNF692	5.62927	8.97104	0.672328	6.88e-16	2e-15
ZNF703	12.5861	55.2514	2.13418	4.03e-18	1.32e-17
ZNF781	2.25557	1.44499	-0.642437	1.37e-53	7.35e-52
ZNF787	4.04616	6.91145	0.772434	4.2e-21	1.64e-20
ZNF92	6.47276	10.7373	0.730177	2.96e-06	4.67e-06
ZNHIT2	4.43187	9.08744	1.03596	6.23e-25	3.09e-24
ZNRF2	5.85493	9.04521	0.627502	2.65e-20	9.92e-20
ZSCAN16	4.75419	7.01169	0.560561	3.59e-26	1.9e-25
ZSWIM4	2.84967	4.6823	0.716421	1.11e-13	2.84e-13
