# Supplementary material for: Identification and validation of a novel zinc finger protein-related gene-based prognostic model for breast cancer
Source: PeerJ. 2021 Oct 18;9:e12276. doi: 10.7717/peerj.12276 (PMC8530103; doi:10.7717/peerj.12276)
Supplement: Supplemental Information 3 [file peerj-09-12276-s003.xlsx]

## Sheet: tcgaUniCox
ZNFs	HR	HR.95L	HR.95H	pvalue
NSMCE2	1.03695	1.00246	1.07262	0.0355306
ZNF517	1.1107	1.02832	1.1997	0.0075848
ZMYND10	0.920558	0.869647	0.974449	0.00434931
SIAH2	0.993276	0.987377	0.999209	0.0263964
ZNF239	1.05558	1.00746	1.106	0.023078
ZNF219	0.870773	0.792683	0.956555	0.00389548
TANK	0.92509	0.870947	0.982599	0.0113922
WT1	1.04685	1.00786	1.08735	0.0180802
RNF186	0.389846	0.157185	0.966888	0.0420909
FGD5	1.02814	1.00103	1.05598	0.0418022
PARP12	0.944041	0.902667	0.987311	0.0117879
SHARPIN	1.01122	1.00053	1.02203	0.039647
ZNF623	1.05182	1.0152	1.08976	0.00520574
ZBED2	0.697537	0.54908	0.886134	0.00317748
ZNF688	0.920717	0.850152	0.997139	0.0423165
ZNF28	1.10647	1.02913	1.18963	0.00620564
ZBED3	1.11551	1.00816	1.23429	0.0342221
MECOM	1.15121	1.0283	1.2888	0.0145085
RACGAP1	1.02506	1.00552	1.04498	0.0117198
OVOL1	1.08226	1.00452	1.16602	0.0376667
IKZF3	0.920501	0.857249	0.98842	0.0225692
PCGF5	0.929241	0.867569	0.995298	0.0362172
NR1H3	0.893648	0.831435	0.960516	0.00225686
POLR2K	1.00962	1.00163	1.01769	0.0182704
GMIP	0.934218	0.87482	0.99765	0.0423399
KLF2	0.983329	0.967669	0.999242	0.0401223
DTX1	0.784129	0.637196	0.964944	0.0216168
FHL5	1.13197	1.01442	1.26315	0.0266975
