# Supplementary material for: Identification and validation of a novel zinc finger protein-related gene-based prognostic model for breast cancer
Source: PeerJ. 2021 Oct 18;9:e12276. doi: 10.7717/peerj.12276 (PMC8530103; doi:10.7717/peerj.12276)
Supplement: Supplemental Information 4 [file peerj-09-12276-s004.xlsx]

## Sheet: Sheet1
NAME	SIZE	ES	NES	NOM p-val	FDR q-val	FWER p-val	RANK AT MAX	LEADING EDGE
KEGG_JAK_STAT_SIGNALING_PATHWAY	155	-0.622339	-2.42309	0	0	0	8309	tags=50%, list=15%, signal=58%
KEGG_TOLL_LIKE_RECEPTOR_SIGNALING_PATHWAY	102	-0.649013	-2.36025	0	0.000755891	0.002	8697	tags=53%, list=16%, signal=63%
KEGG_APOPTOSIS	87	-0.592843	-2.22448	0.002	0.00117473	0.008	9728	tags=48%, list=18%, signal=58%
KEGG_VEGF_SIGNALING_PATHWAY	76	-0.545752	-2.11759	0	0.00358774	0.038	7114	tags=37%, list=13%, signal=42%
KEGG_MAPK_SIGNALING_PATHWAY	267	-0.485633	-2.10347	0	0.00393805	0.043	9459	tags=36%, list=17%, signal=43%
KEGG_NOD_LIKE_RECEPTOR_SIGNALING_PATHWAY	62	-0.623141	-2.09696	0.00412371	0.00384483	0.046	5180	tags=45%, list=9%, signal=50%
KEGG_NOTCH_SIGNALING_PATHWAY	47	-0.598565	-1.9922	0.00188324	0.00863877	0.11	9679	tags=47%, list=18%, signal=57%
KEGG_PATHWAYS_IN_CANCER	325	-0.415783	-1.78246	0.00948767	0.0399295	0.368	8825	tags=32%, list=16%, signal=37%
KEGG_CYTOKINE_CYTOKINE_RECEPTOR_INTERACTION	264	-0.685466	-2.54705	0	0	0	8782	tags=60%, list=16%, signal=71%
KEGG_NATURAL_KILLER_CELL_MEDIATED_CYTOTOXICITY	132	-0.71298	-2.48085	0	0	0	4375	tags=46%, list=8%, signal=50%
KEGG_ANTIGEN_PROCESSING_AND_PRESENTATION	81	-0.755916	-2.38275	0	0	0	4375	tags=54%, list=8%, signal=59%
KEGG_CHEMOKINE_SIGNALING_PATHWAY	188	-0.657691	-2.35902	0.00203666	0.000686124	0.002	8616	tags=55%, list=16%, signal=65%
KEGG_T_CELL_RECEPTOR_SIGNALING_PATHWAY	108	-0.68341	-2.29398	0.00206186	0.000862208	0.004	5042	tags=46%, list=9%, signal=51%
KEGG_B_CELL_RECEPTOR_SIGNALING_PATHWAY	75	-0.677634	-2.23586	0.00200803	0.00117828	0.007	7114	tags=55%, list=13%, signal=63%
