# Supplementary material for: Identification and validation of a novel zinc finger protein-related gene-based prognostic model for breast cancer
Source: PeerJ. 2021 Oct 18;9:e12276. doi: 10.7717/peerj.12276 (PMC8530103; doi:10.7717/peerj.12276)
Supplement: Supplemental Information 14 [file peerj-09-12276-s014.zip]

Archive with 15 entries (14 files):
- R scripts/
- R scripts/COX.Indep.R
- R scripts/GDSC.Rmd
- R scripts/Nomogram.R
- R scripts/TCGAssGSEA.R
- R scripts/corplot.R
- R scripts/coxTest.lasso.R
- R scripts/coxTest.multiCox.R
- R scripts/diff.R
- R scripts/estimate.R
- R scripts/multiTimeROC.R
- R scripts/riskPlot.R
- R scripts/survial.R
- R scripts/uniCox.R
- R scripts/vol.R
