# Supplementary material for: Identification and validation of a novel zinc finger protein-related gene-based prognostic model for breast cancer
Source: PeerJ. 2021 Oct 18;9:e12276. doi: 10.7717/peerj.12276 (PMC8530103; doi:10.7717/peerj.12276)
Supplement: Supplemental Information 14 [file peerj-09-12276-s014.zip › R scripts/GDSC.Rmd]

options("repos"= c(CRAN="https://mirrors.tuna.tsinghua.edu.cn/CRAN/"))
options(BioC_mirror="http://mirrors.ustc.edu.cn/bioc/")
BiocManager::install(c("car", "ridge", "preprocessCore", "genefilter", "sva"))

library(pRRophetic)
library(ggplot2)
library(cowplot)

Sys.setenv(LANGUAGE = "en") 
options(stringsAsFactors = FALSE) 


dat <- read.table("easy_input_expr.txt",sep = "\t",row.names = 1,header = T,stringsAsFactors = F,check.names = F)
dat[1:3, 1:3]

ann <- read.table("easy_input_anno.txt",sep = "\t",row.names = 1,header = T,stringsAsFactors = F,check.names = F)
head(ann)
table(ann$ImmClust)

GCP.drug <- read.table("drug.txt") 
GCP.drug <- GCP.drug$V1

GCP.drug <- GCP.drug[1:12]


jco <- c("#EABF00", "#2874C5", "red")


GCPinfo <- GCP.IC50 <- GCP.expr <- cvOut <- predictedPtype <- predictedBoxdat <- list() 
plotp <- list()

for (drug in GCP.drug) {
  set.seed(1248103) 
  cat(drug," starts!\n") 
  
 
  predictedPtype[[drug]] <- pRRopheticPredict(testMatrix = as.matrix(dat[,rownames(ann)]),
                                              drug = drug,
                                              tissueType = "allSolidTumors",
                                              selection = 1) 
  
  if(!all(names(predictedPtype[[drug]])==rownames(ann))) {stop("Name mismatched!\n")}
  
  predictedBoxdat[[drug]] <- data.frame("est.ic50"=predictedPtype[[drug]],
                                        "ImmClust"=ifelse(ann$ImmClust == "C1","HPV16-IMM","HPV16-KRT"),
                                        row.names = names(predictedPtype[[drug]])) 
  predictedBoxdat[[drug]]$ImmClust <- factor(predictedBoxdat[[drug]]$ImmClust,levels = c("HPV16-IMM","HPV16-KRT"),ordered = T) 
  

  p <- ggplot(data = predictedBoxdat[[drug]], aes(x=ImmClust, y=est.ic50))
  p <- p + geom_boxplot(aes(fill = ImmClust)) + 
    scale_fill_manual(values = jco[1:length(unique(ann$ImmClust))]) + 
    theme(legend.position="none") + 
    theme(axis.text.x = element_text(angle = 45, hjust = 1,size = 12),plot.title = element_text(size = 12, hjust = 0.5)) + 
    xlab("") + ylab("Estimated IC50") + 
    ggtitle(drug) 
  
  plotp[[drug]] <- p 
  cat(drug," has been finished!\n") 
}


p1 <- plot_grid(plotp[[1]],plotp[[2]],labels = c("A","B"),nrow = 1) 
ggsave("boxplot of predicted IC50.pdf", width = 6, height = 5)


p2 <- plot_grid(plotlist=plotp, ncol=6)
ggsave("boxplot of predicted IC50_multiple.pdf", width = 12, height = 6)


![](boxplot of predicted IC50.pdf)

![](boxplot of predicted IC50_multiple.pdf)


p <- vector()
for (drug in GCP.drug) {
  tmp <- wilcox.test(as.numeric(predictedBoxdat[[drug]][which(predictedBoxdat[[drug]]$ImmClust %in% "HPV16-IMM"),"est.ic50"]),
                     as.numeric(predictedBoxdat[[drug]][which(predictedBoxdat[[drug]]$ImmClust %in% "HPV16-KRT"),"est.ic50"]),alternative = "less")$p.value
  p <- append(p,tmp) 
}
names(p) <- GCP.drug
print(p) 


write.table(p,"output_pvalue.txt", quote = F, sep = "\t")


sessionInfo()
