# Supplementary material for: Identification and validation of a novel zinc finger protein-related gene-based prognostic model for breast cancer
Source: PeerJ. 2021 Oct 18;9:e12276. doi: 10.7717/peerj.12276 (PMC8530103; doi:10.7717/peerj.12276)
Supplement: Supplemental Information 14 [file peerj-09-12276-s014.zip › R scripts/TCGAssGSEA.R]

library(GSVA)
library(limma)
library(GSEABase)

inputFile="symbol.txt"    
gmtFile="immune.gmt"    
setwd("D:\\biowolf\\Ferroptosis\\30.ssGSEA\\TCGA")        


rt=read.table(inputFile,sep="\t",header=T,check.names=F)
rt=as.matrix(rt)
rownames(rt)=rt[,1]
exp=rt[,2:ncol(rt)]
dimnames=list(rownames(exp),colnames(exp))
mat=matrix(as.numeric(as.matrix(exp)),nrow=nrow(exp),dimnames=dimnames)
mat=avereps(mat)
mat=mat[rowMeans(mat)>0,]
geneSet=getGmt(gmtFile, geneIdType=SymbolIdentifier())

ssgseaScore=gsva(mat, geneSet, method='ssgsea', kcdf='Gaussian', abs.ranking=TRUE)

normalize=function(x){
  return((x-min(x))/(max(x)-min(x)))}

ssgseaOut=normalize(ssgseaScore)
ssgseaOut=rbind(id=colnames(ssgseaOut),ssgseaOut)
write.table(ssgseaOut,file="ssgseaOut.txt",sep="\t",quote=F,col.names=F)


#
