# Supplementary material for: Identification and validation of a novel zinc finger protein-related gene-based prognostic model for breast cancer
Source: PeerJ. 2021 Oct 18;9:e12276. doi: 10.7717/peerj.12276 (PMC8530103; doi:10.7717/peerj.12276)
Supplement: Supplemental Information 14 [file peerj-09-12276-s014.zip › R scripts/corplot.R]

#install.packages("corrplot")


library(corrplot)           
inputFile="input.txt"       
setwd("D:\\BaiduNetdiskDownload\\00BC\\ZNF\\14ZNF.cor\\23.corrplot") 

rt=read.table(inputFile,sep="\t",header=T,row.names=1)    
rt=t(rt)      
M=cor(rt)     


pdf(file="corpot1.pdf",width=7,height=7)
corrplot(M,
         method = "circle",
         order = "hclust", 
         type = "upper",
         col=colorRampPalette(c("blue", "white", "red"))(50)
         )
dev.off()


pdf(file="corpot2.pdf",width=8,height=8)
corrplot(M,
         order="original",
         method = "color",
         number.cex = 0.7, 
         addCoef.col = "black",
         diag = TRUE,
         tl.col="black",
         col=colorRampPalette(c("blue", "white", "red"))(50))
dev.off()


#
