# Supplementary material for: Identification and validation of a novel zinc finger protein-related gene-based prognostic model for breast cancer
Source: PeerJ. 2021 Oct 18;9:e12276. doi: 10.7717/peerj.12276 (PMC8530103; doi:10.7717/peerj.12276)
Supplement: Supplemental Information 14 [file peerj-09-12276-s014.zip › R scripts/vol.R]

#install.packages("ggplot2")


library(ggplot2)          
inputFile="all.ZNF.txt"      
outFile="vol.ZNF.pdf"          
logFCfilter=1               
fdrFilter=0.05              
setwd("D:\\BaiduNetdiskDownload\\00BC\\ZNF\\Figure1B")     


rt=read.table(inputFile,sep="\t",header=T,check.names=F)


Significant=ifelse((rt$fdr<fdrFilter & abs(rt$logFC)>logFCfilter), ifelse(rt$logFC>logFCfilter,"Up","Down"), "Not")

p = ggplot(rt, aes(logFC, -log10(fdr)))+
    geom_point(aes(col=Significant))+
    scale_color_manual(values=c("blue", "black", "red"))+
    labs(title = " ")+
    theme(plot.title = element_text(size = 16, hjust = 0.5, face = "bold"))
p=p+theme_bw()


pdf(outFile,width=5.5,height=4.5)
print(p)
dev.off()


#
